# Supplementary material for: Imaging the in vivo growth patterns of bacteria in human gut Microbiota
Source: Gut Microbes. 2021 Aug 24;13(1):1960134. doi: 10.1080/19490976.2021.1960134 (PMC8386752; doi:10.1080/19490976.2021.1960134)
Supplement: Supplemental Material [file KGMI_A_1960134_SM0355.zip]

Archive with 3 entries (2 files):
- Supplementary information/
- Supplementary information/Human Gut Microbiota atlas_SI_061021.pdf
- Supplementary information/Table S1.xlsx
